# Supplementary material for: An updated understanding of Texas bumble bee (Hymenoptera: Apidae) species presence and potential distributions in Texas, USA
Source: PeerJ. 2017 Aug 10;5:e3612. doi: 10.7717/peerj.3612 (PMC5554599; doi:10.7717/peerj.3612)
Supplement: Table S1 — Pearson correlation coefficients (r) are shown in the table for each pair of predictor variables. Indices >0.8 are highlighted in red. Analysis was performed in ArcMap using the correlation and summary stats tool from the SDMtoolbox. [file peerj-05-3612-s001.xlsx]

## Sheet: Sheet1
Bioclimatic Layer	1	2	3	4	5	6	7	8	9	10	11	12	13	14	15	16	17	18	19
1	1	-0.42731	-0.01735	-0.41341	0.23015	0.59629	-0.55257	0.19281	0.40832	0.36197	0.5557	0.22168	0.27394	0.24918	-0.19882	0.17646	0.26579	0.04005	0.27183
2	-0.42731	1	0.66802	0.04689	-0.28313	-0.58694	0.51379	-0.05134	-0.34467	-0.58999	-0.41903	-0.72022	-0.67587	-0.67948	0.70918	-0.56796	-0.70221	-0.38884	-0.68371
3	-0.01735	0.66802	1	-0.70222	-0.32245	0.10155	-0.28657	0.19815	0.16816	-0.43495	0.26092	-0.68425	-0.53895	-0.63267	0.80625	-0.47266	-0.64336	-0.3397	-0.57724
4	-0.41341	0.04689	-0.70222	1	0.16752	-0.69306	0.87376	-0.31331	-0.55982	0.03366	-0.7508	0.22169	0.05567	0.18966	-0.41316	0.07161	0.18215	0.06493	0.11247
5	0.23015	-0.28313	-0.32245	0.16752	1	0.46878	0.0015	0.52555	0.2693	0.92216	0.48208	0.09899	0.01118	0.10242	-0.26006	-0.08925	0.11758	-0.28067	0.08666
6	0.59629	-0.58694	0.10155	-0.69306	0.46878	1	-0.88261	0.53448	0.70901	0.67109	0.97781	0.16501	0.20931	0.18765	-0.11509	0.10483	0.20837	-0.04865	0.2429
7	-0.55257	0.51379	-0.28657	0.87376	0.0015	-0.88261	1	-0.32538	-0.65934	-0.26896	-0.85041	-0.13412	-0.23101	-0.15793	-0.00811	-0.16617	-0.17331	-0.0943	-0.22886
8	0.19281	-0.05134	0.19815	-0.31331	0.52555	0.53448	-0.32538	1	0.21373	0.52955	0.59797	-0.41242	-0.37947	-0.38289	0.2515	-0.47917	-0.38679	-0.44666	-0.3656
9	0.40832	-0.34467	0.16816	-0.55982	0.2693	0.70901	-0.65934	0.21373	1	0.39661	0.69252	0.24708	0.1782	0.3135	-0.13879	0.18082	0.34278	0.02999	0.42221
10	0.36197	-0.58999	-0.43495	0.03366	0.92216	0.67109	-0.26896	0.52955	0.39661	1	0.63457	0.28988	0.19397	0.29231	-0.43239	0.07082	0.31061	-0.13781	0.28839
11	0.5557	-0.41903	0.26092	-0.7508	0.48208	0.97781	-0.85041	0.59797	0.69252	0.63457	1	0.01042	0.07599	0.0372	0.04254	-0.01739	0.05497	-0.14898	0.09434
12	0.22168	-0.72022	-0.68425	0.22169	0.09899	0.16501	-0.13412	-0.41242	0.24708	0.28988	0.01042	1	0.88484	0.9619	-0.81762	0.90208	0.96877	0.77433	0.9529
13	0.27394	-0.67587	-0.53895	0.05567	0.01118	0.20931	-0.23101	-0.37947	0.1782	0.19397	0.07599	0.88484	1	0.76438	-0.55071	0.96075	0.78221	0.82711	0.76585
14	0.24918	-0.67948	-0.63267	0.18966	0.10242	0.18765	-0.15793	-0.38289	0.3135	0.29231	0.0372	0.9619	0.76438	1	-0.85241	0.79555	0.99251	0.6727	0.98368
15	-0.19882	0.70918	0.80625	-0.41316	-0.26006	-0.11509	-0.00811	0.2515	-0.13879	-0.43239	0.04254	-0.81762	-0.55071	-0.85241	1	-0.52036	-0.85486	-0.37802	-0.8176
16	0.17646	-0.56796	-0.47266	0.07161	-0.08925	0.10483	-0.16617	-0.47917	0.18082	0.07082	-0.01739	0.90208	0.96075	0.79555	-0.52036	1	0.80529	0.90788	0.79847
17	0.26579	-0.70221	-0.64336	0.18215	0.11758	0.20837	-0.17331	-0.38679	0.34278	0.31061	0.05497	0.96877	0.78221	0.99251	-0.85486	0.80529	1	0.65848	0.98818
18	0.04005	-0.38884	-0.3397	0.06493	-0.28067	-0.04865	-0.0943	-0.44666	0.02999	-0.13781	-0.14898	0.77433	0.82711	0.6727	-0.37802	0.90788	0.65848	1	0.67155
19	0.27183	-0.68371	-0.57724	0.11247	0.08666	0.2429	-0.22886	-0.3656	0.42221	0.28839	0.09434	0.9529	0.76585	0.98368	-0.8176	0.79847	0.98818	0.67155	1
